# Supplementary material for: Olive Leaf Tea Impact on Postprandial Glycemia: A Randomized Cross-Over Trial
Source: Foods. 2023 Jan 24;12(3):528. doi: 10.3390/foods12030528 (PMC9914386; doi:10.3390/foods12030528)
Supplement: Supplementary file 1 [file foods-12-00528-s001.zip]

Archive with 1 entries (1 files):
- foods-2134165-supplementary.pdf
